# Supplementary material for: The Importance of Secretor-Status in Norovirus Infection Following Allogeneic Hematopoietic Stem Cell Transplantation
Source: Viruses. 2022 Jun 21;14(7):1350. doi: 10.3390/v14071350 (PMC9318794; doi:10.3390/v14071350)
Supplement: Supplementary file 1 [file viruses-14-01350-s001.zip]

Archive with 1 entries (1 files):
- viruses-1715706-supplementary.pdf
